# Supplementary material for: ﻿Two new Halamphora (Bacillariophyta) species from the marine coasts off Livingston Island, Antarctica
Source: PhytoKeys. 2022 May 11;195:161–74. doi: 10.3897/phytokeys.195.81632 (PMC9849039; doi:10.3897/phytokeys.195.81632)
Supplement: XML Treatment for Halamphora kenderoviana [file phytokeys.195.81632-treatment1.xml]

<!DOCTYPE tp:taxon-treatment
  PUBLIC "-//TaxonX//DTD Taxonomic Treatment Publishing DTD v0 20100105//EN" "tax-treatment-NSO.dtd">
<tp:taxon-treatment xmlns:tp="http://www.plazi.org/taxpub"><tp:treatment-meta><kwd-group><label>Taxon classification</label><kwd>
                  <named-content content-type="kingdom">Plantae</named-content>
                </kwd><kwd>
                  <named-content content-type="order">Naviculales</named-content>
                </kwd><kwd>
                  <named-content content-type="family">Amphipleuraceae</named-content>
                </kwd></kwd-group><mixed-citation publication-type="journal"><person-group><name><surname>Zidarova</surname><given-names>Ralitsa</given-names></name><name><surname>Ivanov</surname><given-names>Plamen</given-names></name><name><surname>Dzhembekova</surname><given-names>Nina</given-names></name><name><surname>de Haan</surname><given-names>Myriam</given-names></name><name><surname>Van de Vijver</surname><given-names>Bart</given-names></name></person-group><article-title>﻿Two new <italic><tp:taxon-name><tp:taxon-name-part taxon-name-part-type="genus" reg="Halamphora">Halamphora</tp:taxon-name-part></tp:taxon-name></italic> (<tp:taxon-name><tp:taxon-name-part taxon-name-part-type="phylum">Bacillariophyta</tp:taxon-name-part></tp:taxon-name>) species from the marine coasts off Livingston Island, Antarctica</article-title><source>PhytoKeys</source><day>11</day><month>05</month><year>2022</year><volume>195</volume><fpage>161</fpage><lpage>174</lpage><pub-id pub-id-type="doi">10.3897/phytokeys.195.81632</pub-id></mixed-citation></tp:treatment-meta><tp:nomenclature><label>﻿</label><tp:taxon-name>
                <object-id xmlns:xlink="http://www.w3.org/1999/xlink" content-type="arpha" xlink:type="simple">55756560-6844-5EE2-9343-68965B35BA9C</object-id>
                <tp:taxon-name-part taxon-name-part-type="genus" reg="Halamphora">Halamphora</tp:taxon-name-part>
                <tp:taxon-name-part taxon-name-part-type="species" reg="kenderoviana">kenderoviana</tp:taxon-name-part>
              </tp:taxon-name><tp:taxon-authority>Zidarova, P.Ivanov, Dzhembekova, M.de Haan &amp; Van de Vijver</tp:taxon-authority><tp:taxon-status xmlns:xlink="http://www.w3.org/1999/xlink" xlink:type="simple">sp. nov.</tp:taxon-status><xref ref-type="fig" rid="F2">Fig. 2A–M</xref></tp:nomenclature><tp:treatment-sec sec-type="Holotype" id="SECID0EOAAE"><title>Holotype.</title><p>Slide BR-4681, Fig. <xref ref-type="fig" rid="F2">2D</xref> represents the holotype, Meise Botanic Garden, Belgium. PhycoBank (<ext-link xmlns:xlink="http://www.w3.org/1999/xlink" xlink:type="simple" ext-link-type="uri" xlink:href="http://phycobank.org/103140">http://phycobank.org/103140</ext-link>).</p><fig id="F2" position="float" orientation="portrait"><object-id xmlns:xlink="http://www.w3.org/1999/xlink" content-type="doi" xlink:type="simple">10.3897/phytokeys.195.81632.figure2</object-id><object-id xmlns:xlink="http://www.w3.org/1999/xlink" content-type="arpha" xlink:type="simple">60286477-7F7A-50CE-A240-7BF413E83D62</object-id><label>Figure 2.</label><caption><p><italic><tp:taxon-name><tp:taxon-name-part taxon-name-part-type="genus" reg="Halamphora">Halamphora</tp:taxon-name-part><tp:taxon-name-part taxon-name-part-type="species" reg="kenderoviana">kenderoviana</tp:taxon-name-part></tp:taxon-name></italic> sp. nov., valves from the type population from South Bay, Livingston Island <bold>A–I</bold> valves under <abbrev xmlns:xlink="http://www.w3.org/1999/xlink" xlink:title="light microscopy" id="ABBRID0ESBAE" xlink:type="simple">LM</abbrev>, with fig. A showing an entire frustule <bold>D</bold> represents the holotype <bold>J</bold> two valves under <abbrev xmlns:xlink="http://www.w3.org/1999/xlink" xlink:title="scanning electron microscopy" id="ABBRID0E1BAE" xlink:type="simple">SEM</abbrev> externally with details of the central raphe endings and mantle areolae <bold>K</bold><abbrev xmlns:xlink="http://www.w3.org/1999/xlink" xlink:title="scanning electron microscopy" id="ABBRID0EACAE" xlink:type="simple">SEM</abbrev> of an entire valve internally <bold>L</bold><abbrev xmlns:xlink="http://www.w3.org/1999/xlink" xlink:title="scanning electron microscopy" id="ABBRID0EGCAE" xlink:type="simple">SEM</abbrev> of a valve internally, showing the prominent raised costae between the striae and the internal areolar occlusions <bold>M</bold><abbrev xmlns:xlink="http://www.w3.org/1999/xlink" xlink:title="scanning electron microscopy" id="ABBRID0EMCAE" xlink:type="simple">SEM</abbrev> of an entire valve externally, with a view on the mantle and the dorsal ridge. Scale bars: 10 µm (<bold>A–I, M</bold>); 5 µm (<bold>J–L</bold>).</p></caption><graphic xmlns:xlink="http://www.w3.org/1999/xlink" xlink:href="phytokeys-195-161_article-81632__-g002.jpg" position="float" orientation="portrait" xlink:type="simple" id="oo_682674.jpg"><uri content-type="original_file" xlink:type="simple">https://binary.pensoft.net/fig/682674</uri></graphic></fig></tp:treatment-sec><tp:treatment-sec sec-type="Isotype" id="SECID0EZCAE"><title>Isotype.</title><p>Slide 401, University of Antwerp, Belgium.</p></tp:treatment-sec><tp:treatment-sec sec-type="type locality" id="SECID0E5CAE"><title>Type locality.</title><p>Antarctica, Livingston Island, South Bay, Mongolian (Reserve) Port, small pool on a coastal rock during low tide, epilithon. <named-content xmlns:xlink="http://www.w3.org/1999/xlink" content-type="dwc:verbatimCoordinates" xlink:type="simple"><named-content content-type="geo-json" specific-use="{&#34;type&#34;:&#34;Point&#34;,&#34;coordinates&#34;:[-60.373889,-62.647222]}" id="NCID0EHDAE" xlink:type="simple">62°38'50"S, 60°22'26"W</named-content></named-content>. Sample MO’, <italic>leg.</italic> R. Zidarova, coll. date 21 Dec. 2018.</p></tp:treatment-sec><tp:treatment-sec sec-type="description" id="SECID0EODAE"><title>Description.</title><p><bold><italic><abbrev xmlns:xlink="http://www.w3.org/1999/xlink" xlink:title="light microscopy" id="ABBRID0EXDAE" xlink:type="simple">LM</abbrev> description</italic></bold> (Fig. <xref ref-type="fig" rid="F2">2A–I</xref>). Valves semi-lanceolate to narrowly semi-elliptic, with a straight ventral and distinctly convex dorsal margin. Valve dimensions (n = 27): length 13.5–20.5 µm, width 3.5–4.5 µm. Apices slightly ventrally bent, in larger valves protracted, rostrate to almost subcapitate (Fig. <xref ref-type="fig" rid="F2">2B</xref>), in smaller valves weakly protracted, subrostrate (Fig. <xref ref-type="fig" rid="F2">2F–I</xref>). Raphe branches straight. Central raphe endings expanded, slightly dorsally bent (Fig. <xref ref-type="fig" rid="F2">2A, C, I</xref>). Distal raphe fissures not discernible in <abbrev xmlns:xlink="http://www.w3.org/1999/xlink" xlink:title="light microscopy" id="ABBRID0ENEAE" xlink:type="simple">LM</abbrev>. Axial area narrow. Central area on the dorsal side very small to usually absent, on the ventral side clearly enlarged. Dorsal striae parallel to weakly radiate in the middle, becoming more radiate towards the apices, 18–20 in 10 µm. Occasionally, one or two striae in the valve middle shortened (Fig. <xref ref-type="fig" rid="F2">2E, G</xref>), forming a very small dorsal central area. Ventral striae discernible in <abbrev xmlns:xlink="http://www.w3.org/1999/xlink" xlink:title="light microscopy" id="ABBRID0EVEAE" xlink:type="simple">LM</abbrev>, interrupted in the valve middle (Fig. <xref ref-type="fig" rid="F2">2C–F, I</xref>), 27–28 in 10 µm.</p><p><bold><italic><abbrev xmlns:xlink="http://www.w3.org/1999/xlink" xlink:title="scanning electron microscopy" id="ABBRID0ECFAE" xlink:type="simple">SEM</abbrev> description</italic></bold> (Fig. <xref ref-type="fig" rid="F2">2J–M</xref>). Externally, valves possess a distinct raphe ledge, running along the entire length of the valve, clearly widened in the valve middle, truncated and slightly expanded at the apices (Fig. <xref ref-type="fig" rid="F2">2J, M</xref>). Central raphe endings positioned relatively close together, slightly bent towards the dorsal side and pore-like enlarged (Fig. <xref ref-type="fig" rid="F2">2J, M</xref>). Terminal raphe fissures hooked to the dorsal side (Fig. <xref ref-type="fig" rid="F2">2J, M</xref>). Dorsal striae biseriate, composed of rounded poroids, the latter 60–65 in 10 µm. Striae continuing on the mantle, following a narrow dorsal ridge (Fig. <xref ref-type="fig" rid="F2">2M</xref>), where often reduced to a single, large areola (Fig. <xref ref-type="fig" rid="F2">2J</xref>). Striae on the ventral side short, composed of only one or two rounded areolae, often fused to form a single elongated areola (Fig. <xref ref-type="fig" rid="F2">2J</xref>). Internally, central raphe endings terminating onto a fused central helictoglossa (Fig. <xref ref-type="fig" rid="F2">2K</xref>). Terminal raphe endings finishing onto small helictoglossae (Fig. <xref ref-type="fig" rid="F2">2K</xref>). Striae internally located between narrow, quite prominently raised virgae (costae). Areolae internally occluded by individual hymenes (Fig. <xref ref-type="fig" rid="F2">2L</xref>).</p></tp:treatment-sec><tp:treatment-sec sec-type="etymology" id="SECID0EQGAE"><title>Etymology.</title><p>The new species is named after our colleague Dr Lyubomir Kenderov, hydrobiologist at the Faculty of Biology, University of Sofia, with whom RZ shared two Antarctic seasons, and who was often a helping hand during field work in Antarctica.</p></tp:treatment-sec><tp:treatment-sec sec-type="ecology" id="SECID0EVGAE"><title>Ecology, Antarctic distribution and associated diatom flora.</title><p><italic><tp:taxon-name><tp:taxon-name-part taxon-name-part-type="genus" reg="Halamphora">Halamphora</tp:taxon-name-part><tp:taxon-name-part taxon-name-part-type="species" reg="kenderoviana">kenderoviana</tp:taxon-name-part></tp:taxon-name></italic> was typically observed in tidal pools (<xref ref-type="bibr" rid="B40">Zidarova et al. 2022</xref>, as <italic><tp:taxon-name><tp:taxon-name-part taxon-name-part-type="genus" reg="Amphora">Amphora</tp:taxon-name-part></tp:taxon-name></italic> sp.5), but only found in abundance (17.5% of the counted valves) in the type locality, a tidal pool with alkaline water and a salinity level of 33.1 PSU (Table <xref ref-type="table" rid="T1">1</xref>). Other common taxa in the sample are <italic><tp:taxon-name><tp:taxon-name-part taxon-name-part-type="genus" reg="Parlibellus">Parlibellus</tp:taxon-name-part><tp:taxon-name-part taxon-name-part-type="species" reg="rhombicus">rhombicus</tp:taxon-name-part></tp:taxon-name></italic> W.Greg., <italic><tp:taxon-name><tp:taxon-name-part taxon-name-part-type="genus" reg="Tabulariopsis">Tabulariopsis</tp:taxon-name-part><tp:taxon-name-part taxon-name-part-type="species" reg="australis">australis</tp:taxon-name-part></tp:taxon-name></italic> (Perag.) D.M.Williams, and several <italic><tp:taxon-name><tp:taxon-name-part taxon-name-part-type="genus" reg="Navicula">Navicula</tp:taxon-name-part></tp:taxon-name></italic> species, including <tp:taxon-name><tp:taxon-name-part taxon-name-part-type="genus" reg="Navicula">N.</tp:taxon-name-part><tp:taxon-name-part taxon-name-part-type="uncertainty-rank">aff.</tp:taxon-name-part><tp:taxon-name-part taxon-name-part-type="species" reg="perminuta">perminuta</tp:taxon-name-part></tp:taxon-name> Grunow and <italic><tp:taxon-name><tp:taxon-name-part taxon-name-part-type="genus" reg="Navicula">N.</tp:taxon-name-part><tp:taxon-name-part taxon-name-part-type="species" reg="glaciei">glaciei</tp:taxon-name-part></tp:taxon-name></italic> Van Heurck. So far, <italic><tp:taxon-name><tp:taxon-name-part taxon-name-part-type="genus" reg="Halamphora">H.</tp:taxon-name-part><tp:taxon-name-part taxon-name-part-type="species" reg="kenderoviana">kenderoviana</tp:taxon-name-part></tp:taxon-name></italic> is known to be present with certainty on the marine coasts of the South Shetland Islands (Livingston Island). Earlier, <xref ref-type="bibr" rid="B9">Cremer et al. (2003)</xref> reported a very similar taxon as <italic><tp:taxon-name><tp:taxon-name-part taxon-name-part-type="genus" reg="Amphora">Amphora</tp:taxon-name-part><tp:taxon-name-part taxon-name-part-type="species" reg="coffeaeformis">coffeaeformis</tp:taxon-name-part></tp:taxon-name></italic> (<xref ref-type="bibr" rid="B9">Cremer et al. 2003</xref>, fig. 13) from sediment cores in Windmill Island, East Antarctica. <abbrev xmlns:xlink="http://www.w3.org/1999/xlink" xlink:title="scanning electron microscopy" id="ABBRID0EIKAE" xlink:type="simple">SEM</abbrev> observations will be needed to confirm that it is conspecific with <italic><tp:taxon-name><tp:taxon-name-part taxon-name-part-type="genus" reg="Halamphora">H.</tp:taxon-name-part><tp:taxon-name-part taxon-name-part-type="species" reg="kenderoviana">kenderoviana</tp:taxon-name-part></tp:taxon-name></italic>, but it seems likely that at least some of the records of <italic><tp:taxon-name><tp:taxon-name-part taxon-name-part-type="genus" reg="Amphora">A.</tp:taxon-name-part><tp:taxon-name-part taxon-name-part-type="species" reg="coffeaeformis">coffeaeformis</tp:taxon-name-part></tp:taxon-name></italic>, transferred to <italic><tp:taxon-name><tp:taxon-name-part taxon-name-part-type="genus" reg="Halamphora">Halamphora</tp:taxon-name-part></tp:taxon-name></italic> by <xref ref-type="bibr" rid="B21">Levkov (2009)</xref> as <italic><tp:taxon-name><tp:taxon-name-part taxon-name-part-type="genus" reg="Halamphora">H.</tp:taxon-name-part><tp:taxon-name-part taxon-name-part-type="species" reg="coffeaeformis">coffeaeformis</tp:taxon-name-part></tp:taxon-name></italic> (Kütz.) Levkov, from saline waters in Antarctica might represent <italic><tp:taxon-name><tp:taxon-name-part taxon-name-part-type="genus" reg="Halamphora">H.</tp:taxon-name-part><tp:taxon-name-part taxon-name-part-type="species" reg="kenderoviana">kenderoviana</tp:taxon-name-part></tp:taxon-name></italic>.</p></tp:treatment-sec><tp:treatment-sec><!--Section generated to contain objects referenced in tp:taxon-treatment.--><table-wrap id="T1" position="float" orientation="portrait"><label>Table 1.</label><caption><p>Samples containing the new taxa, with their environmental parameters.</p></caption><table id="TID0EOVAG" rules="all"><tbody><tr><th rowspan="1" colspan="1">Sample</th><th rowspan="1" colspan="1">Date</th><th rowspan="1" colspan="1">pH</th><th rowspan="1" colspan="1">Salinity, PSU</th><th rowspan="1" colspan="1">Conductivity, mS/cm</th><th rowspan="1" colspan="1">О<sub>2</sub>, %</th><th rowspan="1" colspan="1">О<sub>2</sub>, mg.L<sup>-1</sup></th><th rowspan="1" colspan="1">Water Т, <sup>О</sup>C</th></tr><tr><td rowspan="1" colspan="1">MO’</td><td rowspan="1" colspan="1">21/12/2018</td><td rowspan="1" colspan="1">8.4</td><td rowspan="1" colspan="1">33.1</td><td rowspan="1" colspan="1">52.2</td><td rowspan="1" colspan="1">n/a</td><td rowspan="1" colspan="1">n/a</td><td rowspan="1" colspan="1">5.5</td></tr><tr><td rowspan="1" colspan="1">LT10</td><td rowspan="1" colspan="1">04/02/2020</td><td rowspan="1" colspan="1">n/a</td><td rowspan="1" colspan="1">6.5</td><td rowspan="1" colspan="1">11.5</td><td rowspan="1" colspan="1">126.0</td><td rowspan="1" colspan="1">11.6</td><td rowspan="1" colspan="1">18.8</td></tr></tbody></table></table-wrap></tp:treatment-sec><ref-list><ref id="B40"><mixed-citation xmlns:xlink="http://www.w3.org/1999/xlink" xlink:type="simple"><person-group><name name-style="western"><surname>Zidarova</surname><given-names>R</given-names></name><name name-style="western"><surname>Ivanov</surname><given-names>P</given-names></name><name name-style="western"><surname>Hineva</surname><given-names>E</given-names></name><name name-style="western"><surname>Dzhembekova</surname><given-names>N</given-names></name></person-group> (<year>2022</year>) <article-title>Diversity and habitat preferences of benthic diatoms from South Bay (Livingston Island, Antarctica).</article-title><source>Plant Ecology and Evolution</source><volume>155</volume>(<issue>1</issue>): <fpage>70</fpage>–<lpage>106</lpage>. <ext-link xlink:type="simple" ext-link-type="doi" xlink:href="10.5091/plecevo.84534">https://doi.org/10.5091/plecevo.84534</ext-link></mixed-citation></ref><ref id="B9"><mixed-citation xmlns:xlink="http://www.w3.org/1999/xlink" xlink:type="simple"><person-group><name name-style="western"><surname>Cremer</surname><given-names>H</given-names></name><name name-style="western"><surname>Roberts</surname><given-names>D</given-names></name><name name-style="western"><surname>McMinn</surname><given-names>A</given-names></name><name name-style="western"><surname>Gore</surname><given-names>D</given-names></name><name name-style="western"><surname>Melles</surname><given-names>M</given-names></name></person-group> (<year>2003</year>) <article-title>The Holocene Diatom Flora of Marine Bays in the Windmill Islands, East Antarctica.</article-title><source>Botanica Marina</source><volume>46</volume>(<issue>1</issue>): <fpage>82</fpage>–<lpage>106</lpage>. <ext-link xlink:type="simple" ext-link-type="doi" xlink:href="10.1515/BOT.2003.010">https://doi.org/10.1515/BOT.2003.010</ext-link></mixed-citation></ref><ref id="B21"><mixed-citation xmlns:xlink="http://www.w3.org/1999/xlink" xlink:type="simple"><person-group><name name-style="western"><surname>Levkov</surname><given-names>Z</given-names></name></person-group> (<year>2009</year>) <article-title><italic><tp:taxon-name><tp:taxon-name-part taxon-name-part-type="genus">Amphora</tp:taxon-name-part></tp:taxon-name></italic> sensu lato.</article-title><source>Diatoms of Europe</source><volume>5</volume>: <fpage>1</fpage>–<lpage>916</lpage>.</mixed-citation></ref></ref-list></tp:taxon-treatment>
