# Supplementary material for: ﻿Two new Halamphora (Bacillariophyta) species from the marine coasts off Livingston Island, Antarctica
Source: PhytoKeys. 2022 May 11;195:161–74. doi: 10.3897/phytokeys.195.81632 (PMC9849039; doi:10.3897/phytokeys.195.81632)
Supplement: XML Treatment for Halamphora moncheviana [file phytokeys.195.81632-treatment2.xml]

<!DOCTYPE tp:taxon-treatment
  PUBLIC "-//TaxonX//DTD Taxonomic Treatment Publishing DTD v0 20100105//EN" "tax-treatment-NSO.dtd">
<tp:taxon-treatment xmlns:tp="http://www.plazi.org/taxpub"><tp:treatment-meta><kwd-group><label>Taxon classification</label><kwd>
                  <named-content content-type="kingdom">Plantae</named-content>
                </kwd><kwd>
                  <named-content content-type="order">Naviculales</named-content>
                </kwd><kwd>
                  <named-content content-type="family">Amphipleuraceae</named-content>
                </kwd></kwd-group><mixed-citation publication-type="journal"><person-group><name><surname>Zidarova</surname><given-names>Ralitsa</given-names></name><name><surname>Ivanov</surname><given-names>Plamen</given-names></name><name><surname>Dzhembekova</surname><given-names>Nina</given-names></name><name><surname>de Haan</surname><given-names>Myriam</given-names></name><name><surname>Van de Vijver</surname><given-names>Bart</given-names></name></person-group><article-title>﻿Two new <italic><tp:taxon-name><tp:taxon-name-part taxon-name-part-type="genus" reg="Halamphora">Halamphora</tp:taxon-name-part></tp:taxon-name></italic> (<tp:taxon-name><tp:taxon-name-part taxon-name-part-type="phylum">Bacillariophyta</tp:taxon-name-part></tp:taxon-name>) species from the marine coasts off Livingston Island, Antarctica</article-title><source>PhytoKeys</source><day>11</day><month>05</month><year>2022</year><volume>195</volume><fpage>161</fpage><lpage>174</lpage><pub-id pub-id-type="doi">10.3897/phytokeys.195.81632</pub-id></mixed-citation></tp:treatment-meta><tp:nomenclature><label>﻿</label><tp:taxon-name>
                <object-id xmlns:xlink="http://www.w3.org/1999/xlink" content-type="arpha" xlink:type="simple">9B24CBB1-5846-53C5-A0B1-45A3BFDABE06</object-id>
                <tp:taxon-name-part taxon-name-part-type="genus" reg="Halamphora">Halamphora</tp:taxon-name-part>
                <tp:taxon-name-part taxon-name-part-type="species" reg="moncheviana">moncheviana</tp:taxon-name-part>
              </tp:taxon-name><tp:taxon-authority>Zidarova, P.Ivanov, Dzhembekova, M.de Haan &amp; Van de Vijver</tp:taxon-authority><tp:taxon-status xmlns:xlink="http://www.w3.org/1999/xlink" xlink:type="simple">sp. nov.</tp:taxon-status><xref ref-type="fig" rid="F3">Fig. 3A–M</xref></tp:nomenclature><tp:treatment-sec sec-type="Holotype" id="SECID0ENNAE"><title>Holotype.</title><p>Slide BR-4682, Fig. <xref ref-type="fig" rid="F3">3G</xref> represents the holotype, Meise Botanic Garden, Belgium. PhycoBank (<ext-link xmlns:xlink="http://www.w3.org/1999/xlink" xlink:type="simple" ext-link-type="uri" xlink:href="http://phycobank.org/103141">http://phycobank.org/103141</ext-link>).</p><fig id="F3" position="float" orientation="portrait"><object-id xmlns:xlink="http://www.w3.org/1999/xlink" content-type="doi" xlink:type="simple">10.3897/phytokeys.195.81632.figure3</object-id><object-id xmlns:xlink="http://www.w3.org/1999/xlink" content-type="arpha" xlink:type="simple">F5FF86AF-923A-52BE-848E-4BAF539F86E3</object-id><label>Figure 3.</label><caption><p><italic><tp:taxon-name><tp:taxon-name-part taxon-name-part-type="genus" reg="Halamphora">Halamphora</tp:taxon-name-part><tp:taxon-name-part taxon-name-part-type="species" reg="moncheviana">moncheviana</tp:taxon-name-part></tp:taxon-name></italic> sp. nov., valves from the type population from South Bay <bold>A–H</bold><abbrev xmlns:xlink="http://www.w3.org/1999/xlink" xlink:title="light microscopy" id="ABBRID0EROAE" xlink:type="simple">LM</abbrev> views of several valves <bold>G</bold> represents the holotype <bold>I</bold><abbrev xmlns:xlink="http://www.w3.org/1999/xlink" xlink:title="scanning electron microscopy" id="ABBRID0EZOAE" xlink:type="simple">SEM</abbrev> of an entire valve externally, showing the dorsal striae and the raphe endings <bold>J</bold><abbrev xmlns:xlink="http://www.w3.org/1999/xlink" xlink:title="scanning electron microscopy" id="ABBRID0E6OAE" xlink:type="simple">SEM</abbrev>, detail of the areolae externally, showing the recessed porous foramina <bold>K</bold><abbrev xmlns:xlink="http://www.w3.org/1999/xlink" xlink:title="scanning electron microscopy" id="ABBRID0EFPAE" xlink:type="simple">SEM</abbrev>, detail of the striae and areolae internally, showing the porous internal areolar foramina <bold>L</bold><abbrev xmlns:xlink="http://www.w3.org/1999/xlink" xlink:title="scanning electron microscopy" id="ABBRID0ELPAE" xlink:type="simple">SEM</abbrev> of an entire valve internally <bold>M</bold><abbrev xmlns:xlink="http://www.w3.org/1999/xlink" xlink:title="scanning electron microscopy" id="ABBRID0ERPAE" xlink:type="simple">SEM</abbrev>, external view of a valve with areolae arranged in longitudinal lines, most likely in a state of development. Scale bars: 10 µm (<bold>A–H</bold>); 5 µm (<bold>I, L, M</bold>); 1 µm (<bold>J, K</bold>).</p></caption><graphic xmlns:xlink="http://www.w3.org/1999/xlink" xlink:href="phytokeys-195-161_article-81632__-g003.jpg" position="float" orientation="portrait" xlink:type="simple" id="oo_682675.jpg"><uri content-type="original_file" xlink:type="simple">https://binary.pensoft.net/fig/682675</uri></graphic></fig></tp:treatment-sec><tp:treatment-sec sec-type="Isotype" id="SECID0EAQAE"><title>Isotype.</title><p>Slide 400, University of Antwerp, Belgium.</p></tp:treatment-sec><tp:treatment-sec sec-type="type locality" id="SECID0EFQAE"><title>Type locality.</title><p>Antarctica, Livingston Island, Hannah Point, small pool on a coastal rock north of the penguin rookeries, epilithon. <named-content xmlns:xlink="http://www.w3.org/1999/xlink" content-type="dwc:verbatimCoordinates" xlink:type="simple"><named-content content-type="geo-json" specific-use="{&#34;type&#34;:&#34;Point&#34;,&#34;coordinates&#34;:[-60.608889,-62.641667]}" id="NCID0EOQAE" xlink:type="simple">62°38'30"S, 60°36'32"W</named-content></named-content>. Sample LT10, <italic>leg.</italic> R. Zidarova, coll. date 04 Feb. 2020.</p></tp:treatment-sec><tp:treatment-sec sec-type="description" id="SECID0EVQAE"><title>Description.</title><p><bold><italic><abbrev xmlns:xlink="http://www.w3.org/1999/xlink" xlink:title="light microscopy" id="ABBRID0E5QAE" xlink:type="simple">LM</abbrev> description</italic></bold> (Fig. <xref ref-type="fig" rid="F3">3A–H</xref>). Valves weakly silicified, broadly semi-elliptic, with a more or less straight ventral and distinctly convex dorsal margin. Apices protracted, subcapitate in larger valves (Fig. <xref ref-type="fig" rid="F3">3A</xref>), becoming only weakly protracted, rostrate in smaller valves (Fig. <xref ref-type="fig" rid="F3">3F–G</xref>). Valve dimensions (n = 23): length 16.0–27.5 µm, width 5.0–7.0 µm. Raphe straight. Central raphe endings straight, enlarged (Fig. <xref ref-type="fig" rid="F3">3A, F–H</xref>). Terminal raphe fissures not discernible in <abbrev xmlns:xlink="http://www.w3.org/1999/xlink" xlink:title="light microscopy" id="ABBRID0EURAE" xlink:type="simple">LM</abbrev>. Axial area narrow, central area absent. Dorsal striae parallel to weakly radiate in the middle, becoming more radiate towards the apices, 24–27 in 10 µm, crossed by several undulating longitudinal lines (Fig. <xref ref-type="fig" rid="F3">3A–H</xref>).</p><p><bold><italic><abbrev xmlns:xlink="http://www.w3.org/1999/xlink" xlink:title="scanning electron microscopy" id="ABBRID0EBSAE" xlink:type="simple">SEM</abbrev> description</italic></bold> (Fig. <xref ref-type="fig" rid="F3">3I–M</xref>). Externally, valves show a narrow, but distinct raphe ledge, slightly elevated and running on the entire length of the valve (Fig. <xref ref-type="fig" rid="F3">3I, M</xref>). Central raphe endings relatively close together, weakly dorsally bent, indistinct (Fig. <xref ref-type="fig" rid="F3">3M</xref>) to weakly enlarged (Fig. <xref ref-type="fig" rid="F3">3I</xref>). Terminal raphe fissures shortly hooked to the dorsal side (Fig. <xref ref-type="fig" rid="F3">3I, M</xref>). Dorsal striae on the valve face composed of usually 3–5 transapically elongated, sometimes almost rectangular areolae with recessed finely porous foramina (Fig. <xref ref-type="fig" rid="F3">3J</xref>). Areolae forming longitudinal rows (Fig. <xref ref-type="fig" rid="F3">3I, M</xref>). On the mantle, areolae get smaller (Fig. <xref ref-type="fig" rid="F3">3I</xref>). Distinct marginal dorsal ridge lacking (Fig. <xref ref-type="fig" rid="F3">3I, M</xref>). Internally, central raphe endings terminating onto fused helictoglossae. Terminal raphe endings finishing onto small helictoglossae (Fig. <xref ref-type="fig" rid="F3">3L</xref>). Areolae internally rectangular, arranged in regular transverse and longitudinal rows between raised virgae and vimines, possessing finely porous recessed foramina (Fig. <xref ref-type="fig" rid="F3">3K, L</xref>). Ventral striae only internally observed on the valve face, 33–34 in 10 µm, composed of a single elongated areola (Fig. <xref ref-type="fig" rid="F3">3L</xref>).</p></tp:treatment-sec><tp:treatment-sec sec-type="etymology" id="SECID0EXTAE"><title>Etymology.</title><p>The new species is named after Prof Dr Snejana Moncheva, phycologist and former Director of the Institute of Oceanology at the Bulgarian Academy of Sciences, to thank her for considering our (RZ, NDzh) employment and career possibilities at the Institute.</p></tp:treatment-sec><tp:treatment-sec sec-type="ecology" id="SECID0E3TAE"><title>Ecology, Antarctic distribution and associated diatom flora.</title><p><italic><tp:taxon-name><tp:taxon-name-part taxon-name-part-type="genus" reg="Halamphora">Halamphora</tp:taxon-name-part><tp:taxon-name-part taxon-name-part-type="species" reg="moncheviana">moncheviana</tp:taxon-name-part></tp:taxon-name></italic> was most abundant in the epilithon of a small coastal pool, having a relatively low salinity (6.5 PSU, sample LT10, Table <xref ref-type="table" rid="T1">1</xref>), where it was found together with <italic><tp:taxon-name><tp:taxon-name-part taxon-name-part-type="genus" reg="Craspedostauros">Craspedostauros</tp:taxon-name-part><tp:taxon-name-part taxon-name-part-type="species" reg="laevissimus">laevissimus</tp:taxon-name-part></tp:taxon-name></italic> (W.West &amp; G.S.West) Sabbe and several <italic><tp:taxon-name><tp:taxon-name-part taxon-name-part-type="genus" reg="Nitzschia">Nitzschia</tp:taxon-name-part></tp:taxon-name></italic>, <italic><tp:taxon-name><tp:taxon-name-part taxon-name-part-type="genus" reg="Melosira">Melosira</tp:taxon-name-part></tp:taxon-name></italic> and <italic><tp:taxon-name><tp:taxon-name-part taxon-name-part-type="genus" reg="Navicula">Navicula</tp:taxon-name-part></tp:taxon-name></italic> species. <xref ref-type="bibr" rid="B29">Roberts and McMinn (1999</xref>, Pl. 1, figs 10–11) recorded the same taxon as <italic><tp:taxon-name><tp:taxon-name-part taxon-name-part-type="genus" reg="Amphora">Amphora</tp:taxon-name-part></tp:taxon-name></italic> sp. d from the Vestfold Hills on the Antarctic Continent, although their reported valves were slightly larger (length 30–35 µm, width 5–8 µm) and with a slightly coarser striation of “approximately” 22 striae in 10 µm. Nevertheless, the <abbrev xmlns:xlink="http://www.w3.org/1999/xlink" xlink:title="scanning electron microscopy" id="ABBRID0E3VAE" xlink:type="simple">SEM</abbrev> photo of the species, identified as <italic><tp:taxon-name><tp:taxon-name-part taxon-name-part-type="genus" reg="Amphora">Amphora</tp:taxon-name-part></tp:taxon-name></italic> sp. d in <xref ref-type="bibr" rid="B29">Roberts and McMinn (1999</xref>, plate 1, fig. 11), presenting a valve externally with striae, composed of a few transapically elongated areolae on the dorsal side and forming irregular longitudinal lines on the valve face, confirms the conspecificity between the species observed on the Antarctic Continent, and <italic><tp:taxon-name><tp:taxon-name-part taxon-name-part-type="genus" reg="Halamphora">H.</tp:taxon-name-part><tp:taxon-name-part taxon-name-part-type="species" reg="moncheviana">moncheviana</tp:taxon-name-part></tp:taxon-name></italic>. <xref ref-type="bibr" rid="B29">Roberts and McMinn (1999)</xref> reported the species from hypersaline lakes. Based on their and our findings, <italic><tp:taxon-name><tp:taxon-name-part taxon-name-part-type="genus" reg="Halamphora">H.</tp:taxon-name-part><tp:taxon-name-part taxon-name-part-type="species" reg="mocheviana">mocheviana</tp:taxon-name-part></tp:taxon-name></italic> is apparently a very tolerant species to changes in salinity. Likely the same taxon was also depicted by <xref ref-type="bibr" rid="B28">Priddle and Belcher (1981</xref>, fig. 3l, as <italic><tp:taxon-name><tp:taxon-name-part taxon-name-part-type="genus" reg="Amphora">Amphora</tp:taxon-name-part></tp:taxon-name></italic> sp.), which they observed in the epilithon of a large, shallow pool (Pool 7) situated near the sea, together with several species of marine origin, including <italic><tp:taxon-name><tp:taxon-name-part taxon-name-part-type="genus" reg="Craspedostauros">Craspedostauros</tp:taxon-name-part><tp:taxon-name-part taxon-name-part-type="species" reg="laevissimus">laevissimus</tp:taxon-name-part></tp:taxon-name></italic> (reported as <italic><tp:taxon-name><tp:taxon-name-part taxon-name-part-type="genus" reg="Tropidoneis">Tropidoneis</tp:taxon-name-part><tp:taxon-name-part taxon-name-part-type="species" reg="laevissima">laevissima</tp:taxon-name-part></tp:taxon-name></italic> W.West &amp; G.S.West).</p></tp:treatment-sec><tp:treatment-sec><!--Section generated to contain objects referenced in tp:taxon-treatment.--><table-wrap id="T1" position="float" orientation="portrait"><label>Table 1.</label><caption><p>Samples containing the new taxa, with their environmental parameters.</p></caption><table id="TID0EOVAG" rules="all"><tbody><tr><th rowspan="1" colspan="1">Sample</th><th rowspan="1" colspan="1">Date</th><th rowspan="1" colspan="1">pH</th><th rowspan="1" colspan="1">Salinity, PSU</th><th rowspan="1" colspan="1">Conductivity, mS/cm</th><th rowspan="1" colspan="1">О<sub>2</sub>, %</th><th rowspan="1" colspan="1">О<sub>2</sub>, mg.L<sup>-1</sup></th><th rowspan="1" colspan="1">Water Т, <sup>О</sup>C</th></tr><tr><td rowspan="1" colspan="1">MO’</td><td rowspan="1" colspan="1">21/12/2018</td><td rowspan="1" colspan="1">8.4</td><td rowspan="1" colspan="1">33.1</td><td rowspan="1" colspan="1">52.2</td><td rowspan="1" colspan="1">n/a</td><td rowspan="1" colspan="1">n/a</td><td rowspan="1" colspan="1">5.5</td></tr><tr><td rowspan="1" colspan="1">LT10</td><td rowspan="1" colspan="1">04/02/2020</td><td rowspan="1" colspan="1">n/a</td><td rowspan="1" colspan="1">6.5</td><td rowspan="1" colspan="1">11.5</td><td rowspan="1" colspan="1">126.0</td><td rowspan="1" colspan="1">11.6</td><td rowspan="1" colspan="1">18.8</td></tr></tbody></table></table-wrap></tp:treatment-sec><ref-list><ref id="B29"><mixed-citation xmlns:xlink="http://www.w3.org/1999/xlink" xlink:type="simple"><person-group><name name-style="western"><surname>Roberts</surname><given-names>D</given-names></name><name name-style="western"><surname>McMinn</surname><given-names>A</given-names></name></person-group> (<year>1999</year>) <article-title>Diatoms of the saline lakes of the Vestfold Hills, Antarctica.</article-title><source>Bibliotheca Diatomologica</source><volume>44</volume>: <fpage>1</fpage>–<lpage>83</lpage>.</mixed-citation></ref><ref id="B28"><mixed-citation xmlns:xlink="http://www.w3.org/1999/xlink" xlink:type="simple"><person-group><name name-style="western"><surname>Priddle</surname><given-names>J</given-names></name><name name-style="western"><surname>Belcher</surname><given-names>JH</given-names></name></person-group> (<year>1981</year>) <article-title>Freshwater biology at Rothera Point, Adelaide Island: II. <tp:taxon-name><tp:taxon-name-part taxon-name-part-type="above-genus">Algae</tp:taxon-name-part></tp:taxon-name>.</article-title><source>British Antarctic Survey Bulletin</source><volume>53</volume>: <fpage>1</fpage>–<lpage>9</lpage>.</mixed-citation></ref></ref-list></tp:taxon-treatment>
